# Supplementary material for: Insulin signaling in Drosophila melanogaster mediates Aβ toxicity
Source: Commun Biol. 2019 Jan 8;2:13. doi: 10.1038/s42003-018-0253-x (PMC6325060; doi:10.1038/s42003-018-0253-x)
Supplement: Supplementary file 2 — Supplementary Data 1 [file 42003_2018_253_MOESM2_ESM.xlsx]

## Sheet: Sheet1
Fig. 1a	Aβ/+	chico-R/Aβ	w-/+	chico-R/+
	19	50	71.4286	71.4286
	15	75	69.2308	72.7273
	6.25	55	75	73.913
	10.7143
Fig.1b	Aβ/+	InR-R1/Aβ	InR-R2/Aβ	InR-OE/Aβ	w-/+	InR-R1/+	InR-R2/+	InR-OE/+
	5	61.5385	55.5556	6.66667	71.4286	84	64	66.6667
	19	57.1429	52.1739	11.7647	69.2308	80.3333	80	57.1429
	6.25	63.6364	50	5	69.2308	75	76.9231	53.3333
		54.5455	57.1429	14.2857				72.7273
Fig.1c	Aβ/+	ILP1-R/Aβ	ILP2-R/Aβ	ILP3-R/Aβ	ILP5-R/Aβ	WT	ILP1-R/+	ILP2-R/+	ILP3-R/+	ILP5-R/+
	20.8333	45.8333	48	50	33.3333	62.5	65	60	52.6316	65
	16.6667	50	44	69.2308	37.5	70.8333	70	65	57.8947	70
	16	40	56.5217	40	50	60	56	55	55	64
	12	36	56.5217	80	54.1667	65	68	60	60	68
	20.8333	50					70			68
	25	50								64
Fig.1d	Aβ/+	Pi3K68D-R/Aβ	Pi3K59F-R/Aβ	Pi3K92E-R/Aβ	Pi3K21B/Aβ	WT	Pi3K68D-R/+	Pi3K59F-R/+	Pi3K92E-R/+	Pi3K21B/+
	13	33.3333	37.5	66.6667	67.8	85.5	76	69	87	85
	9.09091	71.4286	40	50	60	70	81	81	76	75
	10	38.8889	30.5	72.2222	75.5	81	80	70	79	70
Fig.1e	Aβ/+	Tor-R/Aβ	WT	Tor-R/+
	9	60	71.4286	80
	19.0909	62.5	69.2308	66.6667
	11.1111	67	75	66.6667
				70.5882
Fig.1f	DMSO	GSK19045297	Wortmannin	DMSO	GSK19045297	Wortmannin
	17.6471	30	46.1538	77.7778	63.6364	63.6364
	11.7647	25	36.3636	77.7778	63.6364	62.5
	18.1818	36.364	31.25	62.5	66.6667	61.1111
	18.1818	23.0364	53.8462	62.5	66.6667	64.7059
Fig.2b	w-/+	InR-R/+	InR-OE/+	S6K-R/+	Aβ/+	InR-R/Aβ	InR-OE/Aβ	S6K-R/Aβ
	1	0	5	0	17	0	18	3
	0	0	4	0	12	4	28	14
	0	0	2	1	24	8	24	5
	5	3	4	1	18	5	20	6
	0	2	0	0	12	2	19	8
	6	0	6	6	18	8	24	10
			4	1	12	9
			6		21
					17
Fig. 2d	WT	Tor-R/+	Pi3K21B-R/+	chico-R/+	Aβ/+	Tor-R/Aβ	Pi3K21B-R/Aβ	chico-R/Aβ
	5	0	2	3	18	2	2	6
	0	0	1	1	22	4	4	5
	1	0	0	3	15	0	2	11
	4	2	0	0	14	4	3	1
	0	1	1	0	14	8	2	3
	0	3	1	3	23	2	9	8
		0	0	4		3		9
			2	2
				1
				0
				2
				0
				1
Fig.2f	WT	ILP1-R/+	ILP2-R/+	ILP5-R/+	Aβ/+	ILP1-R/Aβ	ILP2-R/Aβ	ILP5-R/Aβ
	8	0	1	0	18	13	8	13
	6	0	4	2	20	6	4	8
	6	2	6	2	16	8	6	4
	6	3	7	2	24	3	7	8
	3	0	8	0	20	4	8	2
	4	2	0	1	14	2	9	14
	2	6		6	25
	6
Fig.3a	tobi/rp49		thor/rp49
	w-	Aβ	w-	Aβ
	0.502935	0.798477	0.710916	0.372127
	0.343907	0.819657	0.626976	0.15626
	0.348184	0.736072	0.562254	0.272261
Fig.3b pAKT/AKT	w-	Aβ
	0.165848	0.992093
	0.173561	0.874832
	0.156306	0.8957
Fig.3c	ILP5/Tubulin		ILP2/Tubulin
	w-	Aβ	w-	Aβ
	0.26647	0.479695	0.265674	0.698794
	0.270529	0.461409	0.26681	0.625287
	0.209634	0.364218	0.305811	0.550886
Fig.3d	tobi/rp49		thor/tobi
	w-	Aβ	w-	Aβ
	0.869821	0.187805	0.687691	0.982927
	0.963006	0.240426	0.866974	0.973763
	0.75475	0.160516	0.809621	0.887472
Fig.3e	W-	Aβ
	5938.5	2063.91
	8158.64	4666.86
	7205.47	4922.86
Fig.3f	1% SDS soluble			70% FA insoluble
	Aβ	Aβ/ILP1-R	Aβ/ILP5-R	Aβ	Aβ/ILP1-R	Aβ/ILP5-R
	0.360772	0.163263	0.285245	1.37611	0.780735	1.10238
	0.37474	0.152075	0.178972	1.14741	0.85966	0.706714
	0.39618	0.10985	0.165143	1.68929	1.03097	0.875909
Fig.3g	Aβ/+	ILP1-R/Aβ	ILP5-R/Aβ
	56	35	34
	43	20	55
	45	15	42
	41	83	45
	36	42	34
	66	20	32
	70	40	44
	51	19	18
	39	29	40
		40
		22
		38
Fig.4a 1%SDS	w-/Aβ	UAS-IDE/Aβ		Fig.4a 70% FA	UAS-IDE/Aβ	w-/Aβ
	2.73088	1.96138			0.168024	0.194269
	2.63912	1.8173			0.183618	0.219285
	2.56432	1.76383			0.149234	0.251206
Fig.4b 1% SDS	w-/Aβ	IDE-R/Aβ		Fig.4b 70% FA	w-/Aβ	IDE-R/Aβ
	3.02834	8.02824			0.370437	0.460925
	3.81758	8.01119			0.385492	0.467545
	4.5666	6.899			0.39364	0.405097
Fig.4d	Aβ/+	IDE-OE/Aβ
	32	20
	37	20
	33	17
	41	30
	28	23
	16	15
fig.4f	Aβ/+	IDE-R/Aβ
	33	41
	37	49
	39	52
	46	56
	31	40
	47	59
Fig.5a	ILP1-HA			ILP5-HA			ILP2-HA
	buffer	IDE	IDE+Abeta	buffer	IDE	IDE+Abeta	buffer	IDE	IDE+Abeta
	0.893847	0.428468	1.09932	0.982711	0.616764	0.737826	0.945085	0.495153	0.708317
	1.01993	0.373458	1.08744	1.02815	0.601937	0.722541	1.02889	0.488817	0.892352
	1.0861	0.351386	0.862962	0.989359	0.578667	0.73164	1.02719	0.456059	0.814677
Fig.5b	buffer	IDE	IDE+ILP1	IDE+ILP5	IDE+ILP2
	1.01133	0.209808	0.388439	0.391047	0.256997
	0.963687	0.224762	0.401386	0.434855	0.297553
	1.02557	0.223715	0.408609	0.366379	0.3925
Fig.5c	ILP5-HA			ILP1-HA			ILP2-HA			Aβ
	buffer	w-	IDE-OE	buffer	w-	IDE-OE	buffer	w-	IDE-OE	buffer	w-	IDE-OE
	1.0548	0.546328	0.174133	1.00944	0.205236	0.0424983	1.0077	0.474102	0.0850037	1.10307	0.743849	0.576727
	1.06306	0.565684	0.188053	0.987829	0.19906	0.0479089	1.09335	0.419842	0.0770095	1.07481	0.756387	0.561087
	0.882209	0.374655	0.19023	1.00381	0.185493	0.0351058	0.89851	0.492709	0.0956985	0.821541	0.821937	0.695062
Fig.5d	ILP2-HA					ILP1-HA
			with Aβ					with Aβ
	buffer	w-	buffer	w-		buffer	w-	buffer	w-
	0.936553	0.381725	1.02855	0.600687		1.02746	0.879229	0.987126	0.919251
	0.926911	0.350868	1.0207	0.561799		0.97057	0.775231	1.00927	0.958767
	1.13656	0.35205	0.949396	0.743006		1.00226	0.811902	1.00359	0.891595
Fig.5e				with ILP1		with ILP5		with ILP2
	buffer	w-	IDE-OE	w-	IDE-OE	w-	IDE-OE	w-	IDE-OE
	1.17118	0.448857	0.26604	0.95598	0.930151	0.680641	0.475846	0.957244	0.69993
	0.982364	0.483893	0.328056	1.05015	0.978499	0.755519	0.577748	1.07741	0.831615
	0.847097	0.478218	0.36902	1.15723	1.12142	0.840386	0.761417	1.17417	0.962688
Fig.5f	ILP1							Aβ
				with 6bk							with 6bk
	buffer	w-	IDE-OE	buffer	w-	IDE-OE		buffer	w-	IDE-OE	buffer	w-	IDE-OE
	0.990181	0.712062	0.506212	0.977033	1.11677	0.858093		0.861838	0.607738	0.272843	0.52507	1.02991	0.998605
	0.996929	0.788832	0.531261	0.976743	0.977362	0.870507		1.14553	0.420597	0.124244	1.47101	0.902056	0.978019
	1.01293	0.752977	0.435922	1.04623	0.975101	0.808037		0.992355	0.415154	0.116978	1.08563	0.936768	1.23457
Fig.5g	buffer	IDE	IDE+b-insulin
	1.08059	0.153177	0.621135
	1.01232	0.315692	0.644559
	0.906799	0.146755	0.513457
Fig.6a	w-/Aβ	IDE-OE/Aβ	w-/+	IDE-OE/+
	5.88235	35.2941	95	93.75
	11.7647	41.1765	95	93.75
	13.3333	41.1765	86.6667	85
	20	47.0588	93.3333	80
				85
				80
Fig.6b	w-/Aβ	IDE-R/Aβ	w-/+	IDE-R/+
	23.3333	10	60.8696	60.8696
	21.6667	12.6667	65.2174	56.5217
	27.7778	13.0435	63.6956	56.5217
Fig.6d	w-	IDE-R	IDE-OE	w-/Aβ	IDE-R/Aβ	IDE-OE/Aβ
	3	6	5	22	21	15
	4	4	5	18	22	12
	5	8	4	18	29	10
	6	5	2	20	23	12
	4	3	6	12	26	18
	3	0	5	23	26	16
	2		0	14	25	9
	0		0	19	30	6
					36	16
						11
Fig.6e-Double RNAi	IDE-R/Aβ	Aβ/+	IDE-R,InR-R/Aβ	InR-R/Aβ	IDE-R/+	IDE-R,InR-R/+	InR-R/+	w-/+
	4	21	25	65	75	76	75	65
	12.5	23.8095	35.4546	62.2222	70	72	80	65
	9.09091	19.0476	36.6667	50	65	60	80	56
					60	66.6667	68	64
Fig.6g	w-	IDE-R,InR-R/+	IDE-R	w-/Aβ	IDE-R/Aβ	IDE-R,InR-R/Aβ
	8	0	9	23	28	13
	3	0	10	18	31	4
	2	7	12	17	15	12
	3	0	11	25	32	18
	0	6	0	20	28	4
	0	4	2	24	33	21
	0		8		31
	1		13
	8		0
			1
Fig. 7a	w-/Aβ	S6K-R/Aβ	S6K-OE/Aβ	w-/+	S6K-R/+	S6K-OE/+
	22.2222	35.7143	10.5263	61.4286	68.4211	61.4286
	6.25	41.1765	15	69.2308	66.6667	60
	6.25	33.3333	5.26316	70	66.6667	55
						68.1818
Fig.7b pS6K/Actin	w-	Aβ
	1.56628	2.41387
	1.085	2.0939
	1.67787	2.4555
Fig.7c	w-/Aβ	IDE-R/Aβ	S6K-R,IDE-R/Aβ	w-/+	IDE-R/+	S6K-R,IDE-R/+
	25	15	40	66	60	80
	20	5	36	76	78	63
	30	9	50	70	67	70
